# Supplementary material for: Real-Time Dynamic 3D Shape Reconstruction with SWIR InGaAs Camera
Source: Sensors (Basel). 2020 Jan 17;20(2):521. doi: 10.3390/s20020521 (PMC7014486; doi:10.3390/s20020521)
Supplement: Supplementary file 1 [file sensors-20-00521-s001.zip]

Archive with 1 entries (1 files):
- sensors-679881-supplementary.mp4
